# Supplementary material for: Gene expression profiling of brakeless mutant Drosophila embryos
Source: Data Brief. 2015 Sep 5;5:134–7. doi: 10.1016/j.dib.2015.08.033 (PMC4579289; doi:10.1016/j.dib.2015.08.033)
Supplement: Supplementary file 1 — Supplementary material Table 1. Brakeless-regulated genes in 2–4 h old embryos. Gene expression changes between embryos derived from germline clones with a FRT2RG13 bks278 chromosome or a FRT2RG13 control chromosome as determined by an Affymetrix microarray. Only genes with a statistically significant fold change in expression levels (fold change>1.5, P<0.05) are included in the list. Column D displays fold change in expression, and column E contains the P-values after Student’s t-test with Bonferroni multiple correction (95% confidence interval, P<0.05/640). In column F the RMA normalized log2 expression levels for FRT2RG13 wild-type are shown. Column G shows classification of transcripts into zygotic, maternal or matzyg according to polymorphisms [7]. Gene Ontology information in columns H and I originate from FlyBase. Column J contains classification of genes into enrichment clusters (see Fig. 1) using the DAVID functional annotation tool based on annotated association with Gene Ontology terms. [file mmc1.xls]

## Sheet: Bks down 1.5 fold
Nr	Gene Symbol	ID	Fold change	P-value (corrected)	Expression median log2 G13	Maternal or zygotic	GO Biological Process	GO Molecular Function	DAVID cluster
1	CG7512	FBgn0036168	-10.8855	2.84458e-06	7.15924	zyg	-	protein binding
2	CG17650	FBgn0031365	-8.20334	8.89247e-06	7.35017	zyg	-	protein binding
3	CG30424	FBgn0050424	-5.20707	1.00045e-07	6.68542	zyg	-	-
4	CG30428	FBgn0050428	-4.59274	2.68941e-05	6.02788	zyg	-	protein binding
5	CG14508	FBgn0039651	-3.1186	3.92536e-06	6.70151	zyg	oxidative phosphorylation	iron ion binding	7,8
6	CG3085	FBgn0034816	-3.1014	2.82504e-05	7.67402	zyg	microtubule cytoskeleton organization	protein binding
7	CG12782	FBgn0034838	-2.97625	4.49903e-06	7.5735	zyg	mRNA export from nucleus	protein binding
8	Cyp9c1	FBgn0015040	-2.93108	2.84169e-05	5.7246	zyg	oxidation reduction	monooxygenase activity	7,8
9	CG11125	FBgn0033174	-2.54813	5.86309e-06	7.45397	zyg	-	-
10	GstD5	FBgn0010041	-2.44522	2.21532e-06	4.28088	zyg	-	glutathione transferase activity	6
11	CG9512	FBgn0030593	-2.32099	2.87185e-05	5.21651	zyg	alcohol metabolic process	choline dehydrogenase activity
12	CG6329	FBgn0033872	-2.29255	4.50084e-05	5.61561	zyg	-	-
13	CG3184	FBgn0029892	-2.25176	2.05125e-05	7.36507	zyg	-	-
14	Dat	FBgn0019643	-2.22499	7.69871e-06	5.13928	zyg	catecholamine metabolic process	aralkylamine N-acetyltransferase activity	4
15	CG7298	FBgn0036948	-2.1855	1.75032e-05	5.16709	zyg	chitin metabolic process	protein binding	5, 10
16	Oatp33Ea	FBgn0032433	-2.15681	2.48318e-06	4.32776	zyg	transport	transporter activity
17	CG12581	FBgn0037213	-2.04112	2.32787e-05	7.29923	zyg	-	protein binding
18	CG30502	FBgn0050502	-2.0092	1.19977e-05	4.28284	zyg	fatty acid biosynthetic process	iron ion binding	7,8
19	Sry-alpha	FBgn0003510	-1.95074	2.57152e-06	10.5457	zyg	cytokinesis	actin binding
20	CG18269	FBgn0031719	-1.91022	2.00968e-05	8.42222	zyg	-	-
21	CG32598 /// CG32601	FBgn0052598	-1.88652	3.91986e-05	3.45381	zyg	regulation of transcription, DNA-dependent	transcription factor activity
22	sro	FBgn0262112	-1.86064	4.49348e-05	6.66184	zyg	metabolic process	catalytic activity
23	CG11843	FBgn0039630	-1.85126	4.84973e-06	4.60401	zyg	proteolysis	catalytic activity
24	fan	FBgn0028379	-1.78466	1.00099e-05	4.56426	zyg	-	structural molecule activity
25	CG8353	FBgn0032002	-1.75524	2.47929e-05	6.29582	zyg	cytidine metabolic process	catalytic activity
26	CG14346	FBgn0031337	-1.74178	2.01183e-05	4.22528	zyg	-	-
27	Drs	FBgn0010381	-1.691	4.21325e-05	3.87367	zyg	defense response	-	5,8
28	Socs36E	FBgn0041184	-1.64583	2.5432e-05	7.87166	zyg	intracellular signaling cascade	protein binding	1
29	CG1124	FBgn0037290	-1.61702	4.29248e-05	5.2047	zyg	-	protein binding
30	CG14757	FBgn0033274	-1.61388	8.349e-06	5.47567	zyg	mitochondrial electron transport, succinate to ubiquinone	-
31	CG10566	FBgn0037050	-1.61345	4.3496e-05	5.80382	zyg	-	protein binding
32	CG32679	FBgn0052679	-1.61333	4.39981e-05	4.75424	zyg	-	-
33	CG12934	FBgn0033541	-1.60338	2.04918e-05	4.46451	zyg	-	-
34	CG33178	FBgn0053178	-1.57454	1.6179e-05	3.76409	zyg	-	glutathione transferase activity
35	CG33205	FBgn0264489	-1.56502	3.72003e-05	3.8326	zyg	mesoderm development	protein binding
36	Orct2	FBgn0086365	-1.5628	3.54424e-05	5.29833	zyg	transport	protein binding
37	mia	FBgn0014342	-1.52116	1.14478e-05	6.46031	zyg	transcription initiation from RNA polymerase II promoter	RNA polymerase II transcription factor activity
38	CG31125	FBgn0051125	-1.51592	1.6388e-05	6.59753	zyg	-	-
39	CG5167	FBgn0038038	-3.93729	3.27263e-06	8.9747	matzyg	metabolic process	catalytic activity	3
40	GstE9	FBgn0063491	-3.27457	3.33293e-06	7.79727	matzyg	response to toxin	glutathione transferase activity	6
41	GLaz	FBgn0033799	-2.99683	7.3685e-08	7.15336	matzyg	response to hypoxia	transporter activity
42	CG17167	FBgn0039941	-2.71206	2.18293e-07	6.35086	matzyg	transmembrane transport	calcium, potassium:sodium antiporter activity
43	CG5346	FBgn0038981	-2.63142	2.07072e-06	7.40063	matzyg	oxidation reduction	iron ion binding	7,8
44	CG3907	FBgn0034958	-2.41219	9.87091e-06	7.16667	matzyg	-	-
45	GstD2	FBgn0010038	-2.34732	1.38872e-05	5.70693	matzyg	-	glutathione transferase activity	6
46	CG1909	FBgn0039911	-2.2837	4.55444e-05	3.8261	matzyg	synaptic transmission	binding	4
47	skpB	FBgn0026176	-2.27424	9.19324e-06	6.05033	matzyg	ubiquitin-dependent protein catabolic process	protein binding
48	CG13148	FBgn0033767	-2.02231	3.71803e-06	6.57065	matzyg	-	-
49	CG11825	FBgn0033519	-1.94505	2.83734e-05	9.44775	matzyg	-	-
50	CG7900	FBgn0037548	-1.84707	3.10639e-07	6.03445	matzyg	-	ligase activity
51	CG10396	FBgn0033020	-1.63732	1.84308e-05	3.92478	matzyg	mitochondrial electron transport, cytochrome c to oxygen	cytochrome-c oxidase activity
52	CG11652	FBgn0036194	-1.58575	2.04641e-05	9.44666	matzyg	phagocytosis, engulfment	protein binding
53	meso18E	FBgn0040089	-1.51784	4.49468e-05	6.59592	matzyg	mesoderm development	protein binding
54	CG13540	FBgn0034839	-57.3978	2.25393e-05	10.2495	mat	-	-
55	CG14314	FBgn0038581	-30.1794	1.82814e-07	9.43739	mat	-	-
56	CG9573	FBgn0032089	-8.51783	7.5813e-07	6.71753	mat	-	protein binding
57	shn	FBgn0003396	-7.92456	2.86465e-06	6.90577	mat	negative regulation of transcription from RNA polymerase II promoter	nucleic acid binding
58	CG2993	FBgn0037521	-7.46505	4.60617e-06	6.21367	mat	phagocytosis, engulfment	-
59	CG10962	FBgn0030073	-6.14488	2.79181e-06	7.28931	mat	metabolic process	catalytic activity	3
Nr	Gene Symbol	ID	Fold change	P-value (corrected)	Expression median log2 G13	Maternal or zygotic	GO Biological Process	GO Molecular Function	DAVID cluster
60	w	FBgn0003996	-6.13513	1.2937e-05	8.14071	mat	eye pigment biosynthetic process	nucleotide binding	1
61	Cyp6a13	FBgn0033304	-6.03513	1.07862e-05	6.88063	mat	oxidation reduction	monooxygenase activity	7,8
62	ord	FBgn0003009	-6.00187	1.03857e-06	6.70481	mat	chromosome segregation	protein binding
63	CG9380	FBgn0035094	-5.40852	3.24451e-05	7.3205	mat	-	-
64	kirre	FBgn0028369	-5.12774	2.61179e-05	5.88023	mat	homophilic cell adhesion	protein binding
65	Sp7	FBgn0037515	-3.97859	6.23277e-06	9.17735	mat	proteolysis	catalytic activity	9
66	CG10089	FBgn0036369	-3.89789	1.04884e-06	4.67894	mat	protein amino acid dephosphorylation	protein tyrosine/serine/threonine phosphatase activity
67	Sans	FBgn0033785	-3.6226	7.88368e-06	6.57301	mat	-	protein binding
68	Rbm13	FBgn0030067	-3.49487	4.35056e-06	8.66817	mat	mitotic spindle elongation	-
69	CG10916	FBgn0034312	-3.3982	5.49527e-06	8.56323	mat	-	zinc ion binding
70	pyd3	FBgn0037513	-3.33346	4.52935e-06	7.85995	mat	pyrimidine base catabolic process	beta-ureidopropionase activity
71	CG11200	FBgn0034500	-3.22718	3.59924e-08	8.26602	mat	metabolic process	catalytic activity	3
72	Gbeta5	FBgn0030011	-3.09445	8.98952e-06	7.18499	mat	G-protein coupled receptor protein signaling pathway	GTPase activity
73	Idgf2	FBgn0020415	-3.04515	1.53779e-06	8.82918	mat	carbohydrate metabolic process	catalytic activity	5, 10
74	CG14798	FBgn0029588	-3.00836	2.25903e-06	7.00303	mat	-	-
75	CG11263	FBgn0036330	-3.0078	4.28491e-06	7.17461	mat	-	nucleic acid binding
76	Gpdh	FBgn0001128	-2.96803	3.68288e-05	5.53944	mat	carbohydrate metabolic process	catalytic activity	3
77	CG9119	FBgn0035189	-2.94887	3.6724e-06	6.79116	mat	-	zinc ion binding
78	CG11382	FBgn0040367	-2.87018	2.48825e-05	6.57005	mat	-	protein binding
79	CG1503	FBgn0031157	-2.80356	8.98471e-08	8.60777	mat	proteolysis	protein binding
80	sbb	FBgn0010575	-2.73549	1.40073e-05	6.05989	mat	negative regulation of transcription from RNA polymerase II promoter	transcription factor activity
81	CG5337	FBgn0032249	-2.5126	1.38966e-05	7.10026	mat	regulation of Rab GTPase activity	GTPase activator activity
82	Rpt3R	FBgn0037742	-2.38853	1.64832e-05	8.04695	mat	proteolysis	nucleotide binding
83	Hus1-like	FBgn0026417	-2.3528	2.21571e-05	9.18251	mat	DNA repair	-
84	CG31712	FBgn0051712	-2.24187	6.0944e-06	9.6627	mat	-	-
85	Catsup	FBgn0002022	-2.16614	2.05647e-05	9.4475	mat	transport	protein binding
86	CG7381	FBgn0038098	-2.15757	3.76242e-05	5.78017	mat	-	protein binding
87	comt	FBgn0000346	-2.13969	2.0705e-05	7.03274	mat	transport	nucleotide binding	4
88	alpha-Est1	FBgn0015568	-2.10442	3.21263e-05	8.19108	mat	-	carboxylesterase activity
89	Fmo-2	FBgn0033079	-2.09442	1.96345e-06	5.60665	mat	oxidation reduction	monooxygenase activity
90	wit	FBgn0024179	-2.07931	1.86605e-05	4.35996	mat	protein amino acid phosphorylation	protein kinase activity	4
91	CG30046	FBgn0050046	-2.07698	4.18915e-05	4.24116	mat	-	serine-type endopeptidase inhibitor activity	2
92	CG31373	FBgn0051373	-2.06998	1.51833e-05	8.42976	mat	translation	iron ion binding	7,8
93	Pu	FBgn0003162	-2.05777	1.01733e-05	4.39658	mat	pteridine biosynthetic process	nucleotide binding	1
94	CG10877	FBgn0038804	-2.04959	1.5348e-05	5.75266	mat	metabolic process	catalytic activity
95	CG32207	FBgn0052207	-2.02553	4.1684e-05	9.27494	mat	-	protein binding
96	CG8503	FBgn0033917	-1.9798	2.23229e-05	9.39701	mat	biosynthetic process	iron ion binding
97	CG3568	FBgn0029710	-1.95905	2.47818e-06	7.3306	mat	-	-
98	CG3857	FBgn0023520	-1.93353	3.39457e-05	6.59928	mat	nuclear-transcribed mRNA catabolic process, nonsense-mediated decay	-
99	Spn6	FBgn0028983	-1.86561	2.44853e-05	7.13615	mat	-	serine-type endopeptidase inhibitor activity	2
100	CG5704	FBgn0026570	-1.83567	2.51333e-05	6.54436	mat	-	catalytic activity
101	CG9380	FBgn0035094	-1.73179	6.44023e-06	3.69594	mat	-	-
102	CG4565	FBgn0037841	-1.69813	4.42619e-05	5.28549	mat	chromatin modification	methyltransferase activity
103	CG7706	FBgn0038640	-1.6854	1.59444e-05	8.41512	mat	-	anion exchanger adaptor activity
104	CG12290	FBgn0039419	-1.68248	3.34718e-05	4.45166	mat	G-protein coupled receptor protein signaling pathway	G-protein coupled receptor activity
105	CG4089	FBgn0037838	-1.67558	3.24371e-05	7.8976	mat	protein modification process	tubulin-tyrosine ligase activity
106	CG7927	FBgn0027549	-1.66761	1.47417e-05	9.02205	mat	-	protein binding
107	by	FBgn0000244	-1.64307	3.93251e-05	5.01573	mat	cytoskeletal anchoring at plasma membrane	actin binding
108	CG10654	FBgn0036294	-1.62203	3.39525e-05	7.01403	mat	-	zinc ion binding
109	M6	FBgn0037092	-1.61552	4.10334e-05	6.72002	mat	-	-
110	CG12428	FBgn0039543	-1.60089	4.18665e-05	8.65396	mat	-	acyltransferase activity
111	betaTub97EF	FBgn0003890	-1.57235	3.61638e-05	6.18779	mat	microtubule-based process	nucleotide binding
112	SP1029	FBgn0263236	-1.56666	3.1259e-05	8.15597	mat	proteolysis	aminoacylase activity
113	CG4570	FBgn0037844	-1.53802	2.74717e-05	11.6764	mat	transposition, DNA-mediated	DNA binding
114	hiw	FBgn0030600	-1.52298	1.45537e-05	4.05603	mat	transcription	ubiquitin-protein ligase activity	4
115	CG32485	FBgn0052485	-1.5096	6.0812e-06	7.65849	mat	-	protein binding
116	RpS10a	FBgn0027494	-175.458	3.24804e-05	12.221	-	-	structural constituent of ribosome
117	CG31477	FBgn0051477	-26.483	8.01604e-06	9.38693	-	ATP synthesis coupled proton transport	hydrogen-exporting ATPase activity
118	PGRP-LC	FBgn0035976	-12.3387	4.6127e-06	6.9615	-	phagocytosis	protein binding	9, 10
119	eIF4E-3	FBgn0035860	-11.7552	2.40124e-06	7.35415	-	translation	RNA cap binding
Nr	Gene Symbol	ID	Fold change	P-value (corrected)	Expression median log2 G13	Maternal or zygotic	GO Biological Process	GO Molecular Function	DAVID cluster
120	CG17560	FBgn0038450	-9.2957	1.38733e-06	6.08709	-	metabolic process	catalytic activity	3
121	CG31997	FBgn0051997	-7.54008	1.9338e-05	9.67802	-	-	protein binding
122	TfIIA-S-2	FBgn0040338	-6.5377	3.0441e-05	5.85498	-	transcription	RNA polymerase II transcription factor activity
123	mtsh	FBgn0262598	-6.18508	1.10223e-05	7.76876	-	-	protein binding
124	CG14453	FBgn0037179	-5.22627	2.50382e-05	5.85027	-	-	protein binding
125	CG13375	FBgn0040370	-5.10095	7.00212e-06	5.89151	-	signal transduction	nucleotide binding
126	nemy	FBgn0261673	-5.0168	2.77097e-05	8.7358	-	glutamine metabolic process	glutaminase activity
127	Cyp6d2	FBgn0034756	-4.79117	2.70208e-06	7.08022	-	oxidation reduction	monooxygenase activity	7,8
128	CG32364	FBgn0052364	-4.74261	3.09599e-06	9.84228	-	-	nucleic acid binding
129	CG14265	FBgn0040393	-4.62402	1.94312e-05	6.40976	-	-	-
130	CG18854	FBgn0042174	-4.5199	3.88851e-05	9.49941	-	-	protein binding
131	CG9877	FBgn0034819	-4.3354	2.32646e-05	6.76694	-	-	-
132	CG18410	FBgn0039226	-4.12936	2.69808e-05	6.23693	-	-	-
133	CG5001	FBgn0031322	-4.01188	1.52053e-05	6.52345	-	protein folding	heat shock protein binding
134	CG14218	FBgn0031031	-3.98482	4.3167e-05	5.45054	-	-	serine-type endopeptidase activity
135	CG10013 /// DvirGJ23308	FBgn0038012	-3.90205	2.76869e-05	6.54079	-	-	-
136	CG34104 /// CG6934 /// Tequila	FBgn0023479	-3.89036	4.75098e-06	8.44153	-	chitin metabolic process	nucleotide binding	5,10
137	CG18131	FBgn0031343	-3.75706	2.34612e-05	5.89208	-	-	protein binding
138	Kaz1-ORFA /// Kaz1-ORFB	FBgn0063923	-3.66146	5.17832e-06	7.24104	-	regulation of proteolysis	serine-type endopeptidase inhibitor activity	2
139	CG6495	FBgn0027550	-3.55753	3.6854e-05	5.94795	-	-	-
140	Syx4	FBgn0024980	-3.39355	3.80173e-05	6.52544	-	transport	SNAP receptor activity	4
141	CG1894	FBgn0039585	-3.31602	3.28977e-07	5.22501	-	regulation of transcription	histone acetyltransferase activity
142	CG32773	FBgn0052773	-3.03651	2.38012e-06	5.60493	-	-	-	9
143	CRMP	FBgn0023023	-2.83518	3.23724e-05	5.05884	-	-	dihydropyrimidinase activity
144	CG2187	FBgn0017448	-2.77326	1.12253e-05	8.26953	-	transport	transporter activity
145	CG17738	FBgn0038009	-2.74791	2.46087e-05	4.91756	-	-	protein binding
146	CG14302	FBgn0038647	-2.61703	3.617e-05	5.67071	-	-	protein binding
147	CG32418 /// Myt1	FBgn0052418	-2.57349	1.58534e-05	9.34879	-	G2/M transition of mitotic cell cycle	protein kinase activity
148	Fst /// Scm	FBgn0037724	-2.26682	4.26884e-05	5.24512	-	axonogenesis	specific RNA polymerase II transcription factor activity
149	CG31902	FBgn0051902	-2.2585	1.93912e-05	4.18497	-	-	serine-type endopeptidase inhibitor activity	2
150	CG3301	FBgn0038878	-2.22031	1.29157e-05	4.46696	-	metabolic process	catalytic activity	3
151	Bro /// RhoGAP1A	FBgn0013755	-2.11104	2.87678e-05	9.33376	-	regulation of transcription from RNA polymerase II promoter	transcription coactivator activity
152	fon	FBgn0032773	-2.10302	3.08354e-05	5.43268	-	metamorphosis	-
153	CG14615 /// DsimCG14615	FBgn0031184	-2.09165	2.16497e-05	6.82693	-	-	-
154	CG12910	FBgn0033502	-2.06753	2.57861e-05	5.93352	-	-	-
155	CG15634	FBgn0031621	-2.02457	1.7934e-05	9.30396	-	-	ubiquitous staining in stage 4-6 only
156	CG16957	FBgn0032519	-2.00623	1.85306e-05	6.034	-	-	heme binding	7,8
157	betaInt-nu	FBgn0010395	-2.00534	4.00256e-05	4.38455	-	cell adhesion	receptor activity
158	CG15330	FBgn0029987	-1.93676	2.03911e-06	4.82966	-	-	protein binding
159	Trf4-2	FBgn0039251	-1.87509	3.16123e-05	9.63355	-	transport	DNA-directed DNA polymerase activity
160	CG18480	FBgn0028518	-1.85435	3.35142e-05	3.21993	-	-	protein binding
161	Idgf3	FBgn0020414	-1.81857	2.97725e-05	5.82617	-	carbohydrate metabolic process	catalytic activity	5, 10
162	CG7203	FBgn0031942	-1.8038	3.80066e-05	5.2809	-	-	protein binding
163	CG14014	FBgn0031718	-1.77376	3.99491e-05	9.41843	-	-	protein dimerization activity
164	CG13641	FBgn0039239	-1.73581	4.25692e-06	4.50971	-	-	-
165	CG11380	FBgn0040359	-1.71701	3.26257e-05	4.09762	-	-	protein binding
166	CG9449	FBgn0036875	-1.71415	3.1228e-05	4.40217	-	phagocytosis, engulfment	acid phosphatase activity
167	CG6151	FBgn0261722	-1.60473	1.8965e-05	8.96729	-	-	protein binding
168	CG11409 /// DmirCG11409	FBgn0024366	-1.60185	6.259e-06	4.88987	-	-	protein binding
169	CG7299	FBgn0032282	-1.5995	4.27888e-05	4.6455	-	-	-
170	CG13877	FBgn0035112	-1.59773	1.60125e-05	4.2033	-	-	protein binding
171	CG8157	FBgn0034010	-1.5917	3.68095e-06	4.4596	-	-	-
172	CG13667	FBgn0035890	-1.59071	6.91472e-06	7.98441	-	oxidation reduction	iron ion binding	7,8
173	CG14292 /// DpseGA12884 /// DvirGJ14186	FBgn0038658	-1.58053	9.05433e-06	4.12264	-	-	-
174	CG13075	FBgn0036563	-1.55102	4.5637e-05	3.44754	-	chitin metabolic process	protein binding	5,10

## Sheet: Bks up 1.5 fold
Nr	Gene Symbol	ID	Fold change	P-value (corrected)	Expression median log2 G13	Maternal or zygotic	GO Biological Process	GO Molecular Function	DAVID cluster
1	pxb	FBgn0053207	1.87249	2.90146e-05	4.69458	zyg	smoothened signaling pathway	-
2	Taf12L	FBgn0031623	1.86559	8.85658e-06	4.00768	zyg	transcription initiation	DNA binding	7,8
3	ldbr	FBgn0035838	1.50442	2.02449e-05	8.45535	zyg	RNA splicing, via transesterification reactions	protein binding	5
4	CG3711	FBgn0040344	7.23341	1.01517e-05	5.28194	matzyg	-	transcription factor activity	8
5	px	FBgn0003175	3.505	3.73266e-05	5.43088	matzyg	imaginal disc-derived wing vein morphogenesis	-
6	Dad	FBgn0020493	2.48228	4.0342e-05	5.01186	matzyg	transcription	transcription factor activity	7,8
7	CG12001	FBgn0037265	2.36184	1.00429e-05	4.62794	matzyg	-	protein binding
8	CG6954	FBgn0039000	2.23602	2.72217e-05	6.55541	matzyg	signal transduction	-
9	CG13032	FBgn0036652	2.19561	3.24265e-05	3.63941	matzyg	-	protein binding
10	CG3773	FBgn0038692	1.84818	5.51489e-06	8.04516	matzyg	-	-
11	CG16908	FBgn0037741	1.81433	1.15948e-05	5.97608	matzyg	-	binding
12	CG3639	FBgn0031282	1.78867	3.12192e-05	6.92749	matzyg	protein targeting to peroxisome	zinc ion binding	3,4
13	DNApol-delta	FBgn0012066	1.69123	2.81603e-05	8.30747	matzyg	nucleobase, nucleoside, nucleotide and nucleic acid metabolic process	nucleotide binding	1,2,3
14	Ctr1A	FBgn0062413	1.62405	9.79905e-06	7.27595	matzyg	regulation of heart rate	copper ion transmembrane transporter activity
15	CG4908	FBgn0032195	1.55491	5.86303e-06	7.77658	matzyg	protein complex assembly	nucleotide binding	10
16	Pole2	FBgn0035644	1.51373	4.27505e-05	9.07171	matzyg	DNA replication	DNA binding	1,2
17	CG5114	FBgn0036460	1.50878	4.77887e-06	9.16237	matzyg	-	protein binding
18	stet	FBgn0020248	10.3736	6.78796e-06	5.2531	mat	signal transduction	serine-type endopeptidase activity
19	CG32795	FBgn0040384	9.99062	1.53137e-08	5.19288	mat	-	protein binding	9
20	CG14879	FBgn0038419	8.23525	5.11086e-06	3.65034	mat	-	sugar binding
21	CG9896	FBgn0034808	7.02546	3.0321e-05	5.57635	mat	-	-
22	dbo	FBgn0040230	4.73854	1.32733e-05	4.49386	mat	cell growth	actin binding
23	CG32027	FBgn0052027	3.88101	1.29011e-05	6.97594	mat	-	-
24	CG11034	FBgn0031741	3.66355	2.53176e-05	4.89309	mat	proteolysis	serine-type peptidase activity
25	Glycogenin	FBgn0034603	3.45605	1.79849e-06	3.94412	mat	mesoderm development	protein binding
26	CG3860	FBgn0034951	3.01947	3.86861e-06	6.34523	mat	transport	protein binding
27	l(3)05822	FBgn0010877	2.5743	3.8038e-05	7.89939	mat	-	protein binding
28	CG3032	FBgn0029928	2.50766	3.13337e-07	5.68055	mat	-	nucleic acid binding
29	Mocs1	FBgn0036122	2.37225	3.03905e-05	5.91898	mat	Mo-molybdopterin cofactor biosynthetic process	nucleotide binding	3,4
30	CG13568	FBgn0034965	2.28642	4.07073e-06	4.54462	mat	sodium ion transport	sodium channel activity
31	pst	FBgn0035770	2.13456	1.08223e-05	6.23213	mat	learning or memory	-
32	CG7694	FBgn0038627	2.00975	3.09474e-06	6.95207	mat	modification-dependent protein catabolic process	protein binding	3,4
33	CG1109	FBgn0046222	1.93506	2.90334e-05	6.1244	mat	-	-
34	scpr-C	FBgn0037879	1.91022	1.90668e-06	4.11049	mat	-	-
35	Arc2	FBgn0033928	1.85757	1.18187e-05	5.31191	mat	-	-
36	CG4496	FBgn0031894	1.84574	2.37518e-05	5.12339	mat	-	nucleic acid binding
37	CG2990	FBgn0030170	1.82455	2.30488e-05	7.40663	mat	DNA replication	single-stranded DNA specific endodeoxyribonuclease activity	1
38	Acox57D-p	FBgn0034628	1.76845	2.16185e-05	8.58743	mat	fatty acid metabolic process	acyl-CoA dehydrogenase activity
39	CG3038	FBgn0040373	1.75802	7.76237e-06	8.943	mat	protein amino acid glycosylation	galactosyltransferase activity
40	Kap-alpha3	FBgn0027338	1.75563	3.0854e-05	6.31504	mat	protein import into nucleus	binding	10
41	Phm	FBgn0019948	1.73394	1.10604e-05	6.36238	mat	peptide amidation	catalytic activity	3,4,6,9
42	RpI135	FBgn0003278	1.68523	3.27993e-05	7.18991	mat	transcription	DNA binding	2,3,4,7
43	CG3808	FBgn0036838	1.65495	2.99585e-05	7.07302	mat	RNA processing	nucleotide binding	5
44	CG10005	FBgn0037972	1.63814	3.27453e-06	5.21922	mat	-	-
45	Rel	FBgn0014018	1.62122	4.12712e-05	8.10971	mat	transcription	DNA binding	7,8
46	CG9323	FBgn0032883	1.61451	1.17366e-05	7.37649	mat	-	nucleotide binding
47	CG5359	FBgn0037773	1.60272	3.75702e-05	7.97103	mat	-	protein binding
48	CG15771	FBgn0029801	1.5458	4.24913e-05	6.85883	mat	metabolic process	catalytic activity
49	CG33056	FBgn0053056	1.53387	1.87774e-05	5.95658	mat	-	protein binding
50	su(f)	FBgn0003559	1.5117	3.94987e-05	3.84687	mat	mRNA cleavage	protein binding	5
Nr	Gene Symbol	ID	Fold change	P-value (corrected)	Expression median log2 G13	Maternal or zygotic	GO Biological Process	GO Molecular Function	DAVID cluster
51	CG8920	FBgn0027529	1.50473	3.23604e-05	6.01538	mat	-	nucleic acid binding
52	Cyp12a4	FBgn0038681	13.2463	6.91601e-06	3.59036	-	response to insecticide	monooxygenase activity	3,4,6,10
53	dro5	FBgn0035434	9.14588	4.26553e-05	4.99877	-	defense response	-
54	Nop60B	FBgn0023184	8.93718	2.15359e-05	6.28275	-	pseudouridine synthesis	RNA binding
55	mth	FBgn0023000	5.90043	3.50596e-06	5.14933	-	neurotransmitter transport	signal transducer activity	9
56	CG31054 /// CG4849	FBgn0039566 /// FBgn0051054	3.95741	1.66068e-05	5.81577	-	nuclear mRNA splicing, via spliceosome	nucleotide binding	5
57	Ir76a	FBgn0036907	3.70573	2.31331e-07	3.44556	-	-	-
58	mthl8	FBgn0052475	3.49928	1.63486e-05	4.15489	-	response to stress	signal transducer activity
59	CG32298 /// CG32299	FBgn0052299	3.32721	2.96481e-05	3.09041	-	-	-
60	Cyp12c1	FBgn0036806	2.46068	2.67269e-05	4.54206	-	oxidation reduction	monooxygenase activity	3,4,6,10
61	Ect3	FBgn0037977	2.22382	4.63416e-05	4.66443	-	carbohydrate metabolic process	hydrolase activity,
62	scpr-A /// scpr-B /// scpr-C	FBgn0037879 /// FBgn0037888 /// FBgn0037889	1.90536	2.58187e-05	6.61258	-	-	protein binding
63	CG10357	FBgn0035453	1.84222	4.20274e-06	2.90874	-	lipid metabolic process	catalytic activity
64	MCPH1	FBgn0050038	1.76006	3.02425e-05	7.56148	-	mitosis, pole cell formation	-
65	mthl8	FBgn0052475	1.63161	2.43628e-06	3.36126	-	response to stress	signal transducer activity	9
66	CG14957	FBgn0035412	1.51366	3.51462e-05	2.67866	-	chitin metabolic process	protein binding
